# Supplementary material for: Time to Form a Habit: A Systematic Review and Meta-Analysis of Health Behaviour Habit Formation and Its Determinants
Source: Healthcare (Basel). 2024 Dec 9;12(23):2488. doi: 10.3390/healthcare12232488 (PMC11641623; doi:10.3390/healthcare12232488)
Supplement: Supplementary file 1 [file healthcare-12-02488-s001.zip]

Archive with 1 entries (1 files):
- healthcare-3218243-supplementary.pdf
